# Supplementary material for: Mycobacterium tuberculosis H2S Functions as a Sink to Modulate Central Metabolism, Bioenergetics, and Drug Susceptibility
Source: Antioxidants (Basel). 2021 Aug 13;10(8):1285. doi: 10.3390/antiox10081285 (PMC8389258; doi:10.3390/antiox10081285)
Supplement: Supplementary file 1 [file antioxidants-10-01285-s001.zip]

Archive with 1 entries (1 files):
- antioxidants-1272948-supplementary.pdf
